# Supplementary material for: Linking Degradation Pathways, Additive Transformation, and Contaminant Profiles in Post-Consumer HDPE: Implications for Recycling Quality
Source: Polymers (Basel). 2026 May 31;18(11):1369. doi: 10.3390/polym18111369 (PMC13259041; doi:10.3390/polym18111369)
Supplement: Supplementary file 1 [file polymers-18-01369-s001.zip]

Archive with 2 entries (2 files):
- Supplementary material_ FigureS1.pdf
- Supplementary_material.xlsx
