# Supplementary material for: Linking Degradation Pathways, Additive Transformation, and Contaminant Profiles in Post-Consumer HDPE: Implications for Recycling Quality
Source: Polymers (Basel). 2026 May 31;18(11):1369. doi: 10.3390/polym18111369 (PMC13259041; doi:10.3390/polym18111369)
Supplement: Supplementary file 1 [file polymers-18-01369-s001.zip › Supplementary_material.xlsx]

## Sheet: Table S1
Supplementary Table S1: Product-related input compounds identified in post-consumer HDPE, including classification, occurrence across samples, and statistical parameters
Group	Subgroup	Compound	Chemical class	N	Min	Max	Average	Standard Deviation	Category	rHDPE relevance*	Note	Source
1 Product-related inputs	1A Non-lipid residues (fragrances, aromatics)	Camphene (2-Bornene)	Monoterpene	2	0.0533481	0.0765327	0.0649404	0.016394	Non-lipid residues (fragrances, aromatics)	No	Fragrance	[5]
		Limonene	Monoterpene	1	0.0496931	0.0496931	0.0496931		Non-lipid residues (fragrances, aromatics)	No	Fragrance	[5]
		m-Menthane	Monoterpene	5	0.0608489	0.168746	0.0943013	0.0427327	Non-lipid residues (fragrances, aromatics)	No	Fragrance	[52]
		trans-Pinane	Monoterpene	1	0.0949651	0.0949651	0.0949651		Non-lipid residues (fragrances, aromatics)	No	Fragrance	[5]
		Benzaldehyde	Aromatic aldehyde	2	0.0601253	0.259515	0.15982	0.14099	Non-lipid residues (fragrances, aromatics)	No	Fragrance / natural	[6]
		Phenylacetaldehyde	Aromatic aldehyde	2	0.11	0.157037	0.133519	0.0332604	Non-lipid residues (fragrances, aromatics)	No	Fragrance / natural	[53]
		Acetophenone	Aromatic ketone	2	0.2721	0.729304	0.500702	0.323292	Non-lipid residues (fragrances, aromatics)	No	Fragrance / fixative	[54]
		2-Methyl-2-undecanethiol	Aliphatic compound	2	0.00493091	0.00934521	0.00713806	0.00312138	Non-lipid residues (fragrances, aromatics)	No	Fragrance / additive	[7]
		Citronellyl tiglate	Ester	1	0.0065361	0.0065361	0.0065361		Non-lipid residues (fragrances, aromatics)	No	Fragrance	[6]
		Vinyl trans-cinnamate	Aromatic ester	2	0.179	0.749671	0.464335	0.403525	Non-lipid residues (fragrances, aromatics)	No	Fragrance / fixative	[55]
		Phytol	Diterpenoid	1	0.0373581	0.0373581	0.0373581		Non-lipid residues (fragrances, aromatics)	No	Fixative / natural lipid	[56]
		2H-Pyran derivative	Oxygenated heterocycle	4	0.214238	0.398114	0.281166	0.0857032	Non-lipid residues (fragrances, aromatics)	No	Natural / aroma-like	[10]
		1-Naphthalenol	Aromatic phenol	2	0.007	0.0560875	0.0315438	0.0347101	Non-lipid residues (fragrances, aromatics)	No	Fragrance / fixative	[57]
		(1,2,4‑trimethylcyclohexyl)methanol	Cyclic alcohol	1	0.046787	0.046787	0.046787		Non-lipid residues (fragrances, aromatics)	No	Fragrance	[55]
		(2,4,6-Trimethylcyclohexyl)methanol	Cyclic alcohol	3	0.0596081	0.730507	0.285904	0.385058	Non-lipid residues (fragrances, aromatics)	No	Fragrance	[55]
	1B Lipid-like compounds (product-derived)	9-Octadecen-1-ol (Z)	Fatty alcohol	15	0.00744109	1.06693	0.116028	0.267757	Lipid-like compounds (product-derived)	Possible	Natural lipid	[56]
		9-Undecenol	Fatty alcohol	2	0.109659	0.1989	0.154279	0.0631029	Lipid-like compounds (product-derived)	Possible	Natural lipid	[56]
		Behenic alcohol	Fatty alcohol	7	0.0188768	1.42745	0.489742	0.553235	Lipid-like compounds (product-derived)	Possible	Wax component	[56]
		cis-9-Tetradecen-1-ol	Fatty alcohol	10	0.0198212	0.0824624	0.0552052	0.0192348	Lipid-like compounds (product-derived)	Possible	Natural lipid	[58]
	1C Lipid-like compounds with ambiguous origin	1-Heneicosanol	Long-chain alcohol	3	0.0117569	0.0446976	0.0285873	0.0164821	Lipid-like compounds with ambiguous origin	Possible	Wax / polymer overlap	[11]
		1-Heptacosanol	Long-chain alcohol	14	0.0501203	2.69547	0.923629	0.989853	Lipid-like compounds with ambiguous origin	Possible	Wax / polymer overlap	[11]
		1-Pentacosanol	Long-chain alcohol	2	0.150789	1.11288	0.631832	0.680298	Lipid-like compounds with ambiguous origin	Possible	Wax / polymer overlap	[8]
		1-Triacontanol	Long-chain alcohol	18	0.19363	4.19258	1.92401	1.38395	Lipid-like compounds with ambiguous origin	Possible	Wax	[59]
		1-Dotriacontanol	Long-chain alcohol	9	0.0454813	2.37171	0.432311	0.735366	Lipid-like compounds with ambiguous origin	Possible	Wax	[11]
		1,30-Triacontanediol	Diol	8	0.0545109	0.857992	0.23651	0.261216	Lipid-like compounds with ambiguous origin	Possible	Wax fraction	[59]
		Octacosanol	Long-chain alcohol	14	0.0121964	2.50558	0.525327	0.733413	Lipid-like compounds with ambiguous origin	Possible	Natural wax alcohol	[59]
*Assignment based on literature and occurrence patterns across samples

## Sheet: Table S2
Supplementary Table S2: Polymer formulation-related compounds (stabilizers, lipid additives, and Plasticisers) identified in post-consumer HDPE, including classification, occurrence across samples, and statistical parameters
Group	Subgroup	Compound	Chemical class	N	Min	Max	Average	Standard Deviation	Category	rHDPE relevance*	Note	Source
2A Additives and stabilizers	2A1 Stabiliser-related core compounds	1-(biphenyl-4-yl)ethan-1-one	Aromatic ketone	2	0.149378	0.300113	0.224746	0.106586	Polymer formulation chemistry	Additive / stabilizer	Additive / stabilizer	[54]
		1,2-diphenylethan-1-one	Aromatic ketone	2	0.270357	0.655119	0.462738	0.272068	Polymer formulation chemistry	Additive / stabilizer	Additive / stabilizer	[54]
		2-phenyl-1-(biphenyl-4-yl)ethan-1-one	Aromatic ketone	3	0.0194166	0.927252	0.591923	0.498228	Polymer formulation chemistry	Additive / stabilizer	Additive / stabilizer	[54]
		2-methylbiphenyl	Aromatic hydrocarbon	1	0.0189465	0.0189465	0.0189465		Polymer formulation chemistry	Stabiliser / additive	Stabiliser / additive	[54]
		4-ethenylbiphenyl	Aromatic hydrocarbon	1	0.11662	0.11662	0.11662		Polymer formulation chemistry	Stabiliser / additive	Stabiliser / additive	[54]
		4-methylbiphenyl	Aromatic hydrocarbon	4	0.00886997	0.125341	0.066225	0.0508861	Polymer formulation chemistry	Stabiliser / additive	Stabiliser / additive	[54]
		Biphenyl	Aromatic hydrocarbon	1	0.175	0.175	0.175		Polymer formulation chemistry	Stabiliser / additive	Core stabilizer structure / degradation intermediate	[1]
	2A2 Stabiliser residues and secondary products	Isonitrosoacetophenone	Aromatic ketone	1	0.122202	0.122202	0.122202		Polymer formulation chemistry	Degradation-related compound	Oxidation / degradation product	[11]
		Oxirane, hexadecyl-	Epoxide	5	0.0247775	0.0641991	0.0390249	0.01538	Polymer formulation chemistry	Additive-derived compound	Stabiliser residue	[49]
		Oxirane, heptadecyl-	Epoxide	5	0.0227954	0.57	0.293771	0.24553	Polymer formulation chemistry	Additive-derived compound	Stabiliser residue	[49]
	2A3 Antioxidant and stabiliser degradation products	2,4-di-tert-butylphenol	Phenol derivative	2	0.04	0.12	0.08	0.0565685	Polymer formulation chemistry	Additive-derived compound	Hindered phenol antioxidant degradation product	[60]
		m-Terphenyl	Aromatic hydrocarbon	1	0.29	0.29	0.29		Polymer formulation chemistry	Additive-derived compound	Stabiliser degradation	[1]
		1,1',4,4'-Terphenyl	Aromatic hydrocarbon	2	0.18	0.67	0.425	0.346482	Polymer formulation chemistry	Additive-derived compound	Stabiliser degradation	[1]
		Ethanone, 1-(4-ethylphenyl)-	Aromatic ketone	2	0.045112	0.0768724	0.0609922	0.022458	Polymer formulation chemistry	Additive-derived compound	Stabiliser degradation	[54]
2B Polymer- related lipid additives	2B1 Polymer-related lipid additives (core)	2-Hexyl-1-decanol	Branched fatty alcohol	3	0.0133961	0.0337414	0.0213831	0.0108543	Polymer formulation chemistry	Additive (processing aid / slip agent)	Slip agent	[8]
		2-Hexyl-1-dodecanol	Branched fatty alcohol	4	0.0200466	0.661202	0.252591	0.301394	Polymer formulation chemistry	Additive (processing aid / slip agent)	Slip agent	[8]
		2-Octyl-1-dodecanol	Branched fatty alcohol	7	0.0172199	0.686865	0.231377	0.242176	Polymer formulation chemistry	Additive (processing aid / slip agent)	Slip agent	[8]
		4-Cyclohexyl-1-butanol	Fatty alcohol	4	0.0178857	0.0873285	0.0494433	0.0287008	Polymer formulation chemistry	Additive (processing aid / slip agent)	Wax / slip agent	[1]
		Cyclohexylmethanol	Cyclic alcohol	5	0.0505978	0.308515	0.152493	0.0981144	Polymer formulation chemistry	Additive (processing aid / slip agent)	Slip agent	[2]
		2-(2,3-Dimethylcyclopentyl)propan-2-ol	Cyclic alcohol	2	0.0358013	0.0513269	0.0435641	0.0109782	Polymer formulation chemistry	Additive (processing aid / slip agent)	Wax / slip agent	[1]
		E-2-Octadecadien-1-ol	Fatty alcohol	7	0.00691104	0.0300892	0.0157816	0.00868496	Polymer formulation chemistry	Additive (processing aid / slip agent)	Slip agent	[11]
		E-2-Tetradecen-1-ol	Fatty alcohol	7	0.00691104	0.0300892	0.0157816	0.00868496	Polymer formulation chemistry	Additive (processing aid / slip agent)	Slip agent	[11]
		n-Heptadecan-1-ol	Fatty alcohol	3	0.011823	0.0354378	0.0271268	0.0132699	Polymer formulation chemistry	Additive (processing aid / slip agent)	Wax	[11]
		n-Nonadecan-1-ol	Fatty alcohol	5	0.0148065	0.608384	0.239617	0.286512	Polymer formulation chemistry	Additive (processing aid / slip agent)	Wax	[11]
		n-Tetracosan-1-ol	Fatty alcohol	9	0.0301961	3.3316	0.784138	1.23186	Polymer formulation chemistry	Additive (processing aid / slip agent)	Wax	[11]
	2B2 Lipid-like additive-related compounds	cis-9-Eicosen-1-ol	Fatty alcohol	9	0.00746426	0.806803	0.261031	0.311427	Polymer formulation chemistry	Additive-derived compound	Oleyl-type lipid	[11]
		18-Nonadecen-1-ol	Fatty alcohol	7	0.0158453	0.0967893	0.0391977	0.0277746	Polymer formulation chemistry	Additive-derived compound	Unsaturated wax alcohol	[11]
		2-Nonen-1-ol (Z)	Fatty alcohol	5	0.0148065	0.608384	0.239617	0.286512	Polymer formulation chemistry	Additive-derived compound	Short-chain lipid / overlap	[11]
		n-Tridecan-1-ol	Fatty alcohol	1	0.0458265	0.0458265	0.0458265		Polymer formulation chemistry	Additive-derived compound	Wax alcohol	[11]
		Undecanol	Fatty alcohol	1	0.23799	0.23799	0.23799		Polymer formulation chemistry	Additive-derived compound	Wax / slip agent	[11]
		syn,syn-2,4,6-Trimethylnonan-1-ol	Branched fatty alcohol	1	0.986435	0.986435	0.986435		Polymer formulation chemistry	Additive-derived compound	Synthetic residue	[8]
		Z-11-Tetradecen-1-ol formate	Ester	2	0.00295606	1.40918	0.706068	0.99435	Polymer formulation chemistry	Additive-derived compound	Modified lipid	[49]
		(Z)-14-Tricosenyl formate	Ester	3	0.0357261	0.068229	0.049775	0.0166932	Polymer formulation chemistry	Additive-derived compound	Wax ester	[6]
		Oleyl alcohol, trifluoroacetate	Ester	6	0.0218548	0.408602	0.140805	0.148204	Polymer formulation chemistry	Additive-derived compound	Modifikovaný lipid	[6]
	2B3 Wax fraction (long-chain hydrocarbons)	Cyclododecane	Cycloalkane	13	0.00458484	1.98598	0.482998	0.762128	Polymer degradation processes	Degradation-related compound	Polymer wax fraction	[1]
		Cyclohexadecane	Cycloalkane	14	0.0245654	1.23699	0.297462	0.423073	Polymer degradation processes	Degradation-related compound	Polymer wax fraction	[10]
		Pentatriacontane	Alkane	2	0.0654686	0.38295	0.224209	0.224493	Polymer degradation processes	Degradation-related compound	Polymer wax fraction	[8]
2C Plasticisers and their derived transformation products	2C1 Plasticiser residues	1,2-Benzenedicarboxylic acid ester	Ester	2	0.02	0.03	0.025	0.00707107	Polymer formulation chemistry	Additive-derived compound	Plasticiser residue	[55]
		1,2-Ethanediol dibenzoate	Ester	2	0.23	0.55	0.39	0.226274	Polymer formulation chemistry	Additive-derived compound	Plasticiser residue	[55]
	2C2 Plasticiser-derived compounds	1,2-Ethanediol monobenzoate	Ester	3	0.06	0.42	0.263333	0.184481	Polymer formulation chemistry	Degradation-related compound	Plasticiser-derived compound	[55]
		Vinyl benzoate	Aromatic ester	3	0.04	0.27	0.16	0.115326	Polymer formulation chemistry	Degradation-related compound	Plasticiser-derived compound	[55]
*Assignment based on literature and occurrence patterns across samples

## Sheet: Table S3
Supplementary Table S3: Polymer degradation-related compounds identified in post-consumer HDPE, including classification into oxidation, radical rearrangement, thermal degradation, and aromatization products, with occurrence across samples and statistical parameters
Group	Subgroup	Compound	Chemical class	N	Min	Max	Average	Standard Deviation	Category	Note	Source
3A Polymer degradation process	3A1 Primary oxidation products	Decanal	Aldehyde	1	0.759821	0.759821	0.759821		Polymer degradation processes	Primary oxidation product (marker)	[61]
		Dodecanal	Aldehyde	1	0.154	0.154	0.154		Polymer degradation processes	Primary oxidation product (marker)	[61]
		Nonacosanal	Aldehyde	7	0.0535236	0.220453	0.138766	0.0567408	Polymer degradation processes	Primary oxidation product (marker)	[61]
		Tridecanal	Aldehyde	1	0.778359	0.778359	0.778359		Polymer degradation processes	Primary oxidation product (marker)	[61]
	3A2 Secondary oxidation products	2-Decyl-1-tetradecanol	Fatty alcohol	14	0.0138441	1.70994	0.519561	0.6487	Polymer degradation processes	Secondary oxidation / polymer degradation	[11]
		E-14-Hexadecenal	Aldehyde	8	0.0113939	0.0654482	0.0254987	0.0177874	Polymer degradation processes	Secondary oxidation product (marker)	[11]
		E,Z-2,13-Octadecadien-1-ol	Unsaturated alcohol	2	0.00936095	0.0255873	0.0174741	0.0114738	Polymer degradation processes	Secondary oxidation product (marker)	[11]
	3A3 Radical rearrangement and cyclization products	(1R,2R,4aR,8aR)-2-methyl-decalin	Bicyclic hydrocarbon	3	0.0232555	0.117152	0.0554949	0.0534154	Polymer degradation processes	Radical rearrangement / hydrogenated aromatic	[10]
		1-butylcyclohexene	Cycloalkene	8	0.0143872	0.0427643	0.0248752	0.00958837	Polymer degradation processes	Thermal degradation (pyrolysis)	[57]
		1-butylcyclopent-1-ene	Cycloalkene	13	0.0155026	0.156349	0.0713997	0.0483401	Polymer degradation processes	Polymer degradation (chain scission)	[57]
		1-ethylidenecyclopentane	Cycloalkene	2	0.0253266	0.0391212	0.0322239	0.00975429	Polymer degradation processes	Polymer degradation	[57]
		1-hexylcyclopent-1-ene	Cycloalkene	13	0.00245899	0.0589124	0.027371	0.0161814	Polymer degradation processes	Polymer degradation	[57]
		1-isopropyl-1-methylcyclohexane	Alkylated cyclohexane	5	0.00680069	0.0983348	0.0297802	0.0384952	Polymer degradation processes	Polymer degradation (radical rearrangement)	[57]
		1-methyl-2-(prop-2-enyl)cyclopentane	Cycloalkane	13	0.0579001	0.483952	0.237836	0.131647	Polymer degradation processes	Polymer degradation (radical rearrangement)	[57]
		1-methyl-2-(3-methylpentyl)cyclopropane	Cycloalkane	2	0.00565358	0.162876	0.0842649	0.111173	Polymer degradation processes	Radical recombination product	[57]
		1-methyl-3-(2-methylpropyl)cyclopentane	Cycloalkane	2	0.0623011	0.0659575	0.0641293	0.00258546	Polymer degradation processes	Polymer degradation (radical rearrangement)	[57]
		1-methyl-3-propylcyclohexane	Alkylated cyclohexane	8	0.032003	0.18974	0.0970418	0.0628198	Polymer degradation processes	Polymer degradation (radical rearrangement)	[57]
		1-methylcyclohexene	Cycloalkene	6	0.0154638	0.225908	0.119466	0.0903272	Polymer degradation processes	Polymer degradation (radical rearrangement)	[57]
		1-methyl-1-cycloundecene	Cycloalkene	4	0.0107311	0.0314279	0.0178463	0.00927252	Polymer degradation processes	Cyclization product (radical-derived)	[57]
		1-methylcycloheptene	Cycloalkene	12	0.0567975	1.33992	0.283019	0.350055	Polymer degradation processes	Cyclization product	[57]
		1-octylcyclopent-1-ene	Cycloalkene	3	0.00725515	0.0143496	0.00990308	0.00387415	Polymer degradation processes	Polymer degradation (radical rearrangement)	[57]
		1-pentylcyclopent-1-ene	Cycloalkene	8	0.00592426	0.0194025	0.0143724	0.00443122	Polymer degradation processes	Polymer degradation (radical rearrangement)	[57]
		1-propenylcyclohexane	Alkylated cyclohexane	13	0.0155623	0.219367	0.0951721	0.0569876	Polymer degradation processes	Polymer degradation (radical rearrangement)	[57]
		1,1'-bi(bicyclo[3.3.0]octane)	Bicyclic hydrocarbon	6	0.0196802	0.0655149	0.043866	0.017292	Polymer degradation processes	Radical recombination product	[57]
		3-(2-methylpropyl)cyclohexene	Cycloalkene	3	0.0515165	0.0640982	0.0570173	0.00643794	Polymer degradation processes	Polymer degradation (radical rearrangement)	[57]
		3-ethylcyclohexene	Cycloalkene	2	0.0473519	0.0595749	0.0534634	0.00864295	Polymer degradation processes	Polymer degradation (radical rearrangement)	[57]
		3-methylcyclohexene	Cycloalkene	7	0.0147909	0.0903932	0.0538125	0.0295972	Polymer degradation processes	Polymer degradation (radical rearrangement)	[57]
		4-methylcyclohexene	Cycloalkene	4	0.06671	0.146894	0.104285	0.0343286	Polymer degradation processes	Polymer degradation (radical rearrangement)	[57]
		5-Cyclohexyl-1-pentene	Cycloalkene	11	0.0103396	0.117225	0.0444304	0.0361325	Polymer degradation processes	Polymer degradation (radical rearrangement)	[57]
		Butylcyclohexane	Alkylated cyclohexane	11	0.0116776	0.0763593	0.0374546	0.021009	Polymer degradation processes	Polymer degradation (radical rearrangement)	[57]
		Cyclodecene (Z)	Cycloalkene	3	0.00654647	0.223175	0.138184	0.115603	Polymer degradation processes	Cyclization product (radical-derived)	[57]
		Cyclotetradecane	Cycloalkane	7	0.00920463	0.0780312	0.0385032	0.0268908	Polymer degradation processes	Polymer degradation (radical rearrangement)	[57]
		Heptylcyclohexane	Alkylated cyclohexane	6	0.00915003	0.0894106	0.0275314	0.0307002	Polymer degradation processes	Polymer degradation (radical rearrangement)	[57]
		Methylcyclohexane	Alkylated cyclohexane	2	0.105326	0.132827	0.119076	0.0194462	Polymer degradation processes	Polymer degradation (radical rearrangement)	[57]
		Octylcyclohexane	Alkylated cyclohexane	8	0.00751559	0.0537971	0.0264005	0.0152367	Polymer degradation processes	Polymer degradation (radical rearrangement)	[57]
		(Z)‑cycloundec‑1‑ene	Cycloalkene	2	0.0436519	0.0481137	0.0458828	0.00315497	Polymer degradation processes	Cyclization product	[57]
	3A4 Thermal degradation products (alkenes, dienes)	2,5,5-Trimethyl-1,6-heptadiene	Branched alkene	1	0.180913	0.180913	0.180913		Polymer degradation processes	Thermal degradation (marker)	[57]
		trans,trans-2,9-Undecadiene	Diene	5	0.036554	0.168278	0.116168	0.0544319	Polymer degradation processes	Thermal degradation	[57]
		Z-1,6-Tridecadiene	Diene	1	0.00811636	0.00811636	0.00811636		Polymer degradation	Thermal degradation	[57]
	3A5 Aromatisation products (PAHs and related compounds)	2-Methyldecahydronaphthalene	Bicyclic hydrocarbon	7	0.013466	0.0557371	0.0323465	0.0171052	Polymer degradation processes	Aromatization intermediate (polymer-derived)	[10]
		2-phenyl-naphthalene	PAH	1	0.197102	0.197102	0.197102		Polymer degradation processes	Aromatization product (condensed aromatic structure, marker)	[10]
		9H-Fluoren-9-one	Aromatic ketone (oxyPAH)	2	0.0556175	0.212711	0.134164	0.111082	Polymer degradation processes	Oxidized PAH (aromatization product)	[10]
		Anthracene	PAH	2	0.0613325	0.305235	0.183284	0.172465	Polymer degradation processes	Aromatization / condensation product	[10]
		m-xylene / p-xylene	Aromatic hydrocarbon	1	0.0429646	0.0429646	0.0429646		Polymer degradation processes	Minor aromatic hydrocarbons (aromatization)	[63]
		Naphthalene	PAH	1	0.0682436	0.0682436	0.0682436		Polymer degradation processes	Aromatization product	[10]
		Phenanthrene, 9,10-dihydro-	PAH	1	0.0190088	0.0190088	0.0190088		Polymer degradation processes	Hydrogenated PAH (marker)	[10]
		Tetradecahydro-benzocyclodecene	Alkylated bicyclic hydrocarbon	13	0.0152132	0.0708703	0.0345245	0.0176043	Polymer degradation processes	Aromatization intermediate (polymer-derived)	[10]
		Triphenylene	PAH	1	0.185471	0.185471	0.185471		Polymer degradation processes	Recycling indicator (marker)	[10]
	3A6 Compounds of uncertain origin	1H-Indene	Aromatic hydrocarbon	3	0.027036	0.102075	0.0644363	0.03752	Polymer degradation processes	Mixed origin (polymer degradation / contamination)	[10]
		2,4-Dimethyl-1-heptene	Alkene	6	0.0767318	0.624578	0.331149	0.261977	Polymer degradation processes	Minor aliphatic fragment (chain scission)	[57]
	3A7 Additive-related transformation products	Benzoic acid	Aromatic acid	2	0.0636111	0.898	0.480806	0.590002	Polymer degradation processes	Oxidation / additive-related product	[6]
		Benzoic acid, 4-ethyl-, 4-cyanophenyl ester	Aromatic ester	2	0.129963	0.72479	0.427376	0.420606	Polymer degradation processes	Secondary oxidation / additive-related	[11]
		4-Methylbenzoic acid	Aromatic acid derivative	2	0.223	0.901658	0.562329	0.479884	Polymer degradation processes	Degradation product	[56]
		Ethanone, 1-(4-ethylphenyl)-	Aromatic ketone	2	0.045112	0.0768724	0.0609922	0.022458	Polymer formulation chemistry	Stabiliser degradation product	[54]

## Sheet: Table S4
Supplementary Table S4: External contamination compounds identified in post-consumer HDPE, including PS-, PP-, fluoropolymer-derived, and other external inputs, with occurrence across samples and statistical parameters
Group	Subgroup	Compound	Chemical class	N	Min	Max	Average	Standard Deviation	Category	rHDPE relevance	Note	Source
4 External contamination	4A1 Polystyrene (PS)-derived contaminants	Benzene, 1-ethenyl-3-methyl-	Aromatic hydrocarbon	2	0.0305555	0.0900474	0.0603015	0.0420671	External polymer contamination	No	PS-related compound (recycling stream)	[10]
		Benzene, 1-ethenyl-4-ethyl-	Aromatic hydrocarbon	2	0.0206127	0.0622389	0.0414258	0.0294342	External polymer contamination	No	PS-related compound (recycling stream)	[10]
		Benzene, 1-propenyl-	Aromatic hydrocarbon	2	0.00858137	0.0177131	0.0131473	0.00645713	External polymer contamination	No	PS-related compound (recycling stream)	[10]
		Benzene, cyclopropyl-	Aromatic hydrocarbon	2	0.0458686	0.173107	0.109488	0.0899708	External polymer contamination	No	PS-related compound (recycling stream)	[10]
		Benzene, ethyl-	Aromatic hydrocarbon	2	0.0530434	0.195508	0.124276	0.100738	External polymer contamination	No	PS-related compound (recycling stream)	[63]
		Benzene, methyl-	Aromatic hydrocarbon	2	0.163631	0.553362	0.358496	0.275581	External polymer contamination	No	PS-related compound (recycling stream)	[63]
		Diphenylmethane	Aromatic hydrocarbon	1	0.171649	0.171649	0.171649		External polymer contamination	No	PS degradation / recycling residue	[11]
		Styrene	Aromatic hydrocarbon	2	0.229089	0.897911	0.5635	0.472928	External polymer contamination	No	PS monomer / degradation product	[64]
	4A2 Fluoropolymer-derived surface residues	Dotriacontyl heptafluorobutyrate	Fluorinated ester	4	0.176946	2.68723	1.00972	1.14066	Surface treatment residues	No	Surface treatment residue	[51,62]
		Heptadecyl heptafluorobutyrate	Fluorinated ester	2	0.0393958	0.0930489	0.0662223	0.0379385	Surface treatment residues	No	Surface treatment residue	[51,62]
		Octatriacontyl pentafluoropropionate	Fluorinated ester	8	0.0576548	1.88382	0.643959	0.734498	Surface treatment residues	No	Surface treatment residue	[51,62]
		Tetratriacontyl heptafluorobutyrate	Fluorinated ester	16	0.14	3.43087	1.08139	1.03953	Surface treatment residues	No	Surface treatment residue	[51,62]
	4A3 Polypropylene (PP)-derived contaminants	1-Nonene, 4,6,8-trimethyl-	Alkene	1	0.11	0.11	0.11		External polymer contamination	No	PP pyrolysis fragment	[51]
		2,6,8-trimethyl-trans-4-nonene	Alkene	1	0.08	0.08	0.08		External polymer contamination	No	PP pyrolysis fragment	[51]
		3,5,5-Trimethyl-1-hexene	Branched alkene	2	0.0236039	0.379796	0.2017	0.251866	External polymer contamination	No	PP pyrolysis product	[57]
	4A4 External contamination (incl. cross-polymer sources)	Tetrapentacontane, 1,54-dibromo-	Halogenated hydrocarbon	4	0.081089	0.791166	0.366622	0.341167	External chemical contamination	No	Possible residue of halogenated additives or external materials	[62]
